# Supplementary material for: Mapping QTLs for adult-plant resistance to powdery mildew and stripe rust using a recombinant inbred line population derived from cross Qingxinmai × 041133
Source: Front Plant Sci. 2024 May 8;15:1397274. doi: 10.3389/fpls.2024.1397274 (PMC11109386; doi:10.3389/fpls.2024.1397274)
Supplement: Supplementary file 1 [file Table_1.xlsx]

## Sheet: Table S1
Supplementary Table 1 Person's correlation coefficients between powdery mildew and stripe rust scores in the Qingxinmai × 041133 RIL population at different field tests
Yr Pm	2019CP	2020CP	2021CP	2022BJ	2023BJ	BLUE
2019QS	0.32**	0.29**	0.31**	0.20**	0.27**	0.32**
2020QS	0.23**	0.24**	0.21**	0.11	0.18**	0.24**
2021QS	0.39**	0.37**	0.33**	0.26**	0.32**	0.39**
BLUE	0.41**	0.41**	0.36**	0.26**	0.33**	0.42**
CP, BJ, and QS: Field disease nurseries at sites Changping, Beijing, and Qingshui, respectively. BLUE: Best linear unbiased estimate.“**” represent significant at P < 0.01

## Sheet: Table S2
Supplementary Table 2 Newly designed KASP markers specific for QPm/Yr.caas-1B and the specific primers for gene TraesCS1B01G454100
Marker	Qingxinmai	041133	Chromosome	A	B	Common	Product size (bp)	Physical position (bp)
KASP_1B_668028290	CC	AA	1B	accagatgatgctcaccctC	accagatgatgctcaccctA	agagctctgggagggagatt	77	668028290
4541-ORF			1B	TATATGCAAACACGGCCCGA	AGGAAGAAGAGCAGAGGGGA		1018	670,034,162-670,035,179

## Sheet: Table S3
Supplementary Table 3 Phenotypic reactions of the lines stacking six disease resistance loci to powdery mildew and stripe rust at the seedling and adult-plant stages
Families	Powdery mildew		Stripe rust
	Adult-plant stage	Seedling stage	Adult-plant stage	Seedling stage
18	3.5 d	0;	11.0 b	0
19	1.7 d	0;	2.8 c	0
82	8.7 c	0	9.0 b	0;
202	3.5 d	1	10.3 bc	0
102	68.3 a	4	69.9 a	3
Qingxinmai	40.0 b	0	75.0 a	4
041133	7.7 c	4	2.5 c	0
The disease scores of powdery mildew and stripe rust for the adult-plant stage were obtained from the best linear unbiased estimates across different field tests. Letters following Disease scores following the same letters are not significantly different at P < 0.05. Seeding tests for powdery and stripe rust were carried out using the Blumeria graminis f. sp. tritici isolate Bgt1 from Yuncheng, S…

## Sheet: Table S4
Supplementary Table 4 Annotations of disease resistance related genes in the mapping interval of QPm/Yr.caas-1B (668.03-670.41 Mb) in chromosome 1B of the Chinese Spring reference genome sequence RefSeq v1.0
Gene	Start of physical location (bp)	End of physical location (bp)	Annotation function
TraesCS1B01G451600	668960976	668963003	Protein kinase domain
TraesCS1B01G451700	668966419	668968483	Protein kinase domain
TraesCS1B01G452600	669254378	669254860	Disease resistance protein (CC-NBS-LRR class) family
TraesCS1B01G454000	670025374	670028454	Receptor-like protein kinase
TraesCS1B01G454100	670034275	670036954	Receptor-like protein kinase
TraesCS1B01G454400	670153097	670155861	Receptor-like protein kinase
TraesCS1B01G454900	670181369	670183761	Protein kinase domain
